# Supplementary material for: Electrochemical Performance of Thick-Film Li(Ni0.6Mn0.2Co0.2)O2 Cathode with Hierarchic Structures and Laser Ablation
Source: Nanomaterials (Basel). 2021 Nov 4;11(11):2962. doi: 10.3390/nano11112962 (PMC8624508; doi:10.3390/nano11112962)
Supplement: Supplementary file 1 [file nanomaterials-11-02962-s001.zip]

Archive with 1 entries (1 files):
- nanomaterials-1423488-supplementary.pdf
